# Supplementary material for: Effects of Soil Temperature and Moisture on Soil Respiration on the Tibetan Plateau
Source: PLoS One. 2016 Oct 31;11(10):e0165212. doi: 10.1371/journal.pone.0165212 (PMC5087863; doi:10.1371/journal.pone.0165212)
Supplement: S1 Data — (XLSX) [file pone.0165212.s001.xlsx]

## Sheet: Sheet1
number	Treat	warming	grazing	incubation T	incubatuion moisture	replicate	incubation day	CO2 ug/g soil.h
1	WNG	w	ng	5	0.3	1	2	9.44172
2	WNG	w	ng	15	0.3	1	2	12.2281
3	WNG	w	ng	25	0.3	1	2	13.6684
4	WNG	w	ng	5	0.6	1	2	11.9895
5	WNG	w	ng	15	0.6	1	2	11.2237
6	WNG	w	ng	25	0.6	1	2	19.5609
7	NWG	nw	g	5	0.3	1	2	8.63857
8	NWG	nw	g	15	0.3	1	2	11.852
9	NWG	nw	g	25	0.3	1	2	34.0411
10	NWG	nw	g	5	0.6	1	2	12.9101
11	NWG	nw	g	15	0.6	1	2	14.7647
12	NWG	nw	g	25	0.6	1	2	35.4475
13	NWNG	nw	ng	5	0.3	1	2	11.7471
14	NWNG	nw	ng	15	0.3	1	2	17.4818
15	NWNG	nw	ng	25	0.3	1	2	28.7812
16	NWNG	nw	ng	5	0.6	1	2	12.8644
17	NWNG	nw	ng	15	0.6	1	2	19.8424
18	NWNG	nw	ng	25	0.6	1	2	30.893
19	WG	w	g	5	0.3	1	2	8.14991
20	WG	w	g	15	0.3	1	2	7.35048
21	WG	w	g	25	0.3	1	2	6.08608
22	WG	w	g	5	0.6	1	2	9.56985
23	WG	w	g	15	0.6	1	2	3.93763
24	WG	w	g	25	0.6	1	2	10.6596
25	NWG	nw	g	5	0.3	2	2	13.4479
26	NWG	nw	g	15	0.3	2	2	18.6998
27	NWG	nw	g	25	0.3	2	2	55.4279
28	NWG	nw	g	5	0.6	2	2	9.83648
29	NWG	nw	g	15	0.6	2	2	16.3198
30	NWG	nw	g	25	0.6	2	2	43.4507
31	WNG	w	ng	5	0.3	2	2	10.1969
32	WNG	w	ng	15	0.3	2	2	23.6522
33	WNG	w	ng	25	0.3	2	2	32.3098
34	WNG	w	ng	5	0.6	2	2	13.8144
35	WNG	w	ng	15	0.6	2	2	18.9548
36	WNG	w	ng	25	0.6	2	2	33.7725
37	WG	w	g	5	0.3	2	2	10.0959
38	WG	w	g	15	0.3	2	2	12.7325
39	WG	w	g	25	0.3	2	2	27.6671
40	WG	w	g	5	0.6	2	2	10.3359
41	WG	w	g	15	0.6	2	2	21.5015
42	WG	w	g	25	0.6	2	2	26.2456
43	NWNG	nw	ng	5	0.3	2	2	9.70729
44	NWNG	nw	ng	15	0.3	2	2	8.48234
45	NWNG	nw	ng	25	0.3	2	2	34.6754
46	NWNG	nw	ng	5	0.6	2	2	10.5794
47	NWNG	nw	ng	15	0.6	2	2	12.6896
48	NWNG	nw	ng	25	0.6	2	2	17.2042
49	WG	w	g	5	0.3	3	2	11.9865
50	WG	w	g	15	0.3	3	2	27.7296
51	WG	w	g	25	0.3	3	2	60.1711
52	WG	w	g	5	0.6	3	2	16.5994
53	WG	w	g	15	0.6	3	2	18.6721
54	WG	w	g	25	0.6	3	2	23.6193
55	NWNG	nw	ng	5	0.3	3	2	12.6112
56	NWNG	nw	ng	15	0.3	3	2	23.4509
57	NWNG	nw	ng	25	0.3	3	2	30.8394
58	NWNG	nw	ng	5	0.6	3	2	11.0919
59	NWNG	nw	ng	15	0.6	3	2	20.149
60	NWNG	nw	ng	25	0.6	3	2	26.4571
61	WNG	w	ng	5	0.3	3	2	11.8781
62	WNG	w	ng	15	0.3	3	2	16.8257
63	WNG	w	ng	25	0.3	3	2	22.4706
64	WNG	w	ng	5	0.6	3	2	9.34869
65	WNG	w	ng	15	0.6	3	2	15.0892
66	WNG	w	ng	25	0.6	3	2	27.3185
67	NWG	nw	g	5	0.3	3	2	10.5541
68	NWG	nw	g	15	0.3	3	2	21.8315
69	NWG	nw	g	25	0.3	3	2	38.1434
70	NWG	nw	g	5	0.6	3	2	11.6712
71	NWG	nw	g	15	0.6	3	2	15.2183
72	NWG	nw	g	25	0.6	3	2	23.4114
73	NWNG	nw	ng	5	0.3	4	2	11.3552
74	NWNG	nw	ng	15	0.3	4	2	25.7853
75	NWNG	nw	ng	25	0.3	4	2	44.4055
76	NWNG	nw	ng	5	0.6	4	2	15.3179
77	NWNG	nw	ng	15	0.6	4	2	26.6886
78	NWNG	nw	ng	25	0.6	4	2	54.593
79	WG	w	g	5	0.3	4	2	10.1514
80	WG	w	g	15	0.3	4	2	22.1165
81	WG	w	g	25	0.3	4	2	23.437
82	WG	w	g	5	0.6	4	2	12.1684
83	WG	w	g	15	0.6	4	2	30.5772
84	WG	w	g	25	0.6	4	2	44.4579
85	NWG	nw	g	5	0.3	4	2	9.57593
86	NWG	nw	g	15	0.3	4	2	17.4611
87	NWG	nw	g	25	0.3	4	2	58.9753
88	NWG	nw	g	5	0.6	4	2	12.2669
89	NWG	nw	g	15	0.6	4	2	18.9764
90	NWG	nw	g	25	0.6	4	2	42.2322
91	WNG	w	ng	5	0.3	4	2	15.9956
92	WNG	w	ng	15	0.3	4	2	20.239
93	WNG	w	ng	25	0.3	4	2	34.9668
94	WNG	w	ng	5	0.6	4	2	12.8053
95	WNG	w	ng	15	0.6	4	2	15.0892
96	WNG	w	ng	25	0.6	4	2	31.0727
1	WNG	w	ng	5	0.3	1	9	2.42888
2	WNG	w	ng	15	0.3	1	9	3.33334
3	WNG	w	ng	25	0.3	1	9	5.57499
4	WNG	w	ng	5	0.6	1	9	2.21944
5	WNG	w	ng	15	0.6	1	9	1.89637
6	WNG	w	ng	25	0.6	1	9	7.23765
7	NWG	nw	g	5	0.3	1	9	1.30949
8	NWG	nw	g	15	0.3	1	9	2.56537
9	NWG	nw	g	25	0.3	1	9	15.8427
10	NWG	nw	g	5	0.6	1	9	4.25378
11	NWG	nw	g	15	0.6	1	9	7.13199
12	NWG	nw	g	25	0.6	1	9	21.1901
13	NWNG	nw	ng	5	0.3	1	9	3.25349
14	NWNG	nw	ng	15	0.3	1	9	7.33609
15	NWNG	nw	ng	25	0.3	1	9	19.3346
16	NWNG	nw	ng	5	0.6	1	9	3.40468
17	NWNG	nw	ng	15	0.6	1	9	5.04801
18	NWNG	nw	ng	25	0.6	1	9	16.1748
19	WG	w	g	5	0.3	1	9	3.54214
20	WG	w	g	15	0.3	1	9	1.90638
21	WG	w	g	25	0.3	1	9	2.48728
22	WG	w	g	5	0.6	1	9	1.74032
23	WG	w	g	15	0.6	1	9	1.06874
24	WG	w	g	25	0.6	1	9	5.71083
25	NWG	nw	g	5	0.3	2	9	3.56995
26	NWG	nw	g	15	0.3	2	9	13.503
27	NWG	nw	g	25	0.3	2	9	29.4952
28	NWG	nw	g	5	0.6	2	9	4.51527
29	NWG	nw	g	15	0.6	2	9	13.7756
30	NWG	nw	g	25	0.6	2	9	26.0506
31	WNG	w	ng	5	0.3	2	9	2.81776
32	WNG	w	ng	15	0.3	2	9	10.3735
33	WNG	w	ng	25	0.3	2	9	13.1649
34	WNG	w	ng	5	0.6	2	9	6.82299
35	WNG	w	ng	15	0.6	2	9	8.65751
36	WNG	w	ng	25	0.6	2	9	23.6077
37	WG	w	g	5	0.3	2	9	1.41139
38	WG	w	g	15	0.3	2	9	9.65154
39	WG	w	g	25	0.3	2	9	14.8236
40	WG	w	g	5	0.6	2	9	3.79376
41	WG	w	g	15	0.6	2	9	16.2854
42	WG	w	g	25	0.6	2	9	42.1275
43	NWNG	nw	ng	5	0.3	2	9	3.83196
44	NWNG	nw	ng	15	0.3	2	9	2.44035
45	NWNG	nw	ng	25	0.3	2	9	13.0662
46	NWNG	nw	ng	5	0.6	2	9	2.17502
47	NWNG	nw	ng	15	0.6	2	9	5.36712
48	NWNG	nw	ng	25	0.6	2	9	8.12492
49	WG	w	g	5	0.3	3	9	5.52686
50	WG	w	g	15	0.3	3	9	10.9083
51	WG	w	g	25	0.3	3	9	25.2939
52	WG	w	g	5	0.6	3	9	11.6465
53	WG	w	g	15	0.6	3	9	18.3048
54	WG	w	g	25	0.6	3	9	30.8503
55	NWNG	nw	ng	5	0.3	3	9	5.46433
56	NWNG	nw	ng	15	0.3	3	9	9.19222
57	NWNG	nw	ng	25	0.3	3	9	13.3093
58	NWNG	nw	ng	5	0.6	3	9	2.71857
59	NWNG	nw	ng	15	0.6	3	9	7.33885
60	NWNG	nw	ng	25	0.6	3	9	12.093
61	WNG	w	ng	5	0.3	3	9	3.66806
62	WNG	w	ng	15	0.3	3	9	5.67736
63	WNG	w	ng	25	0.3	3	9	8.02601
64	WNG	w	ng	5	0.6	3	9	2.95156
65	WNG	w	ng	15	0.6	3	9	10.1686
66	WNG	w	ng	25	0.6	3	9	14.0427
67	NWG	nw	g	5	0.3	3	9	3.75336
68	NWG	nw	g	15	0.3	3	9	6.57631
69	NWG	nw	g	25	0.3	3	9	18.7641
70	NWG	nw	g	5	0.6	3	9	1.33254
71	NWG	nw	g	15	0.6	3	9	4.50634
72	NWG	nw	g	25	0.6	3	9	10.4747
73	NWNG	nw	ng	5	0.3	4	9	4.53225
74	NWNG	nw	ng	15	0.3	4	9	12.2654
75	NWNG	nw	ng	25	0.3	4	9	16.6596
76	NWNG	nw	ng	5	0.6	4	9	6.95793
77	NWNG	nw	ng	15	0.6	4	9	11.5141
78	NWNG	nw	ng	25	0.6	4	9	27.0157
79	WG	w	g	5	0.3	4	9	3.61341
80	WG	w	g	15	0.3	4	9	9.25212
81	WG	w	g	25	0.3	4	9	10.9606
82	WG	w	g	5	0.6	4	9	4.15912
83	WG	w	g	15	0.6	4	9	16.7313
84	WG	w	g	25	0.6	4	9	22.4233
85	NWG	nw	g	5	0.3	4	9	2.28882
86	NWG	nw	g	15	0.3	4	9	15.4834
87	NWG	nw	g	25	0.3	4	9	21.0648
88	NWG	nw	g	5	0.6	4	9	4.71658
89	NWG	nw	g	15	0.6	4	9	7.73559
90	NWG	nw	g	25	0.6	4	9	24.8316
91	WNG	w	ng	5	0.3	4	9	5.75755
92	WNG	w	ng	15	0.3	4	9	7.50014
93	WNG	w	ng	25	0.3	4	9	16.1856
94	WNG	w	ng	5	0.6	4	9	3.24797
95	WNG	w	ng	15	0.6	4	9	22.6948
96	WNG	w	ng	25	0.6	4	9	18.3069
1	WNG	w	ng	5	0.3	1	16	7.00325
2	WNG	w	ng	15	0.3	1	16	7.25822
3	WNG	w	ng	25	0.3	1	16	8.12268
4	WNG	w	ng	5	0.6	1	16	4.20326
5	WNG	w	ng	15	0.6	1	16	5.34131
6	WNG	w	ng	25	0.6	1	16	7.92334
7	NWG	nw	g	5	0.3	1	16	4.98576
8	NWG	nw	g	15	0.3	1	16	5.72601
9	NWG	nw	g	25	0.3	1	16	14.6762
10	NWG	nw	g	5	0.6	1	16	7.18918
11	NWG	nw	g	15	0.6	1	16	9.94672
12	NWG	nw	g	25	0.6	1	16	17.6132
13	NWNG	nw	ng	5	0.3	1	16	5.24607
14	NWNG	nw	ng	15	0.3	1	16	12.1537
15	NWNG	nw	ng	25	0.3	1	16	22.578
16	NWNG	nw	ng	5	0.6	1	16	7.80531
17	NWNG	nw	ng	15	0.6	1	16	8.2649
18	NWNG	nw	ng	25	0.6	1	16	20.5535
19	WG	w	g	5	0.3	1	16	3.01864
20	WG	w	g	15	0.3	1	16	4.49484
21	WG	w	g	25	0.3	1	16	1.49462
22	WG	w	g	5	0.6	1	16	3.91327
23	WG	w	g	15	0.6	1	16	3.42823
24	WG	w	g	25	0.6	1	16	6.77203
25	NWG	nw	g	5	0.3	2	16	5.9537
26	NWG	nw	g	15	0.3	2	16	8.43791
27	NWG	nw	g	25	0.3	2	16	24.1078
28	NWG	nw	g	5	0.6	2	16	5.75489
29	NWG	nw	g	15	0.6	2	16	5.89808
30	NWG	nw	g	25	0.6	2	16	30.4109
31	WNG	w	ng	5	0.3	2	16	5.42704
32	WNG	w	ng	15	0.3	2	16	10.014
33	WNG	w	ng	25	0.3	2	16	14.1549
34	WNG	w	ng	5	0.6	2	16	6.739
35	WNG	w	ng	15	0.6	2	16	8.90544
36	WNG	w	ng	25	0.6	2	16	20.574
37	WG	w	g	5	0.3	2	16	3.32411
38	WG	w	g	15	0.3	2	16	6.51053
39	WG	w	g	25	0.3	2	16	13.1995
40	WG	w	g	5	0.6	2	16	5.25905
41	WG	w	g	15	0.6	2	16	12.7272
42	WG	w	g	25	0.6	2	16	41.8924
43	NWNG	nw	ng	5	0.3	2	16	2.80001
44	NWNG	nw	ng	15	0.3	2	16	3.05339
45	NWNG	nw	ng	25	0.3	2	16	11.3937
46	NWNG	nw	ng	5	0.6	2	16	2.90311
47	NWNG	nw	ng	15	0.6	2	16	4.49824
48	NWNG	nw	ng	25	0.6	2	16	9.14125
49	WG	w	g	5	0.3	3	16	5.31074
50	WG	w	g	15	0.3	3	16	15.6105
51	WG	w	g	25	0.3	3	16	17.1009
52	WG	w	g	5	0.6	3	16	7.84816
53	WG	w	g	15	0.6	3	16	22.0864
54	WG	w	g	25	0.6	3	16	24.0719
55	NWNG	nw	ng	5	0.3	3	16	5.85142
56	NWNG	nw	ng	15	0.3	3	16	12.3563
57	NWNG	nw	ng	25	0.3	3	16	10.2023
58	NWNG	nw	ng	5	0.6	3	16	4.47311
59	NWNG	nw	ng	15	0.6	3	16	12.7289
60	NWNG	nw	ng	25	0.6	3	16	13.2927
61	WNG	w	ng	5	0.3	3	16	3.04839
62	WNG	w	ng	15	0.3	3	16	10.7697
63	WNG	w	ng	25	0.3	3	16	9.21811
64	WNG	w	ng	5	0.6	3	16	4.2282
65	WNG	w	ng	15	0.6	3	16	13.4508
66	WNG	w	ng	25	0.6	3	16	11.8104
67	NWG	nw	g	5	0.3	3	16	4.41005
68	NWG	nw	g	15	0.3	3	16	12.3763
69	NWG	nw	g	25	0.3	3	16	16.2764
70	NWG	nw	g	5	0.6	3	16	3.36319
71	NWG	nw	g	15	0.6	3	16	10.6242
72	NWG	nw	g	25	0.6	3	16	11.9739
73	NWNG	nw	ng	5	0.3	4	16	5.38005
74	NWNG	nw	ng	15	0.3	4	16	15.2841
75	NWNG	nw	ng	25	0.3	4	16	12.6776
76	NWNG	nw	ng	5	0.6	4	16	6.09881
77	NWNG	nw	ng	15	0.6	4	16	16.8182
78	NWNG	nw	ng	25	0.6	4	16	21.8905
79	WG	w	g	5	0.3	4	16	4.00378
80	WG	w	g	15	0.3	4	16	6.40969
81	WG	w	g	25	0.3	4	16	8.25387
82	WG	w	g	5	0.6	4	16	4.31197
83	WG	w	g	15	0.6	4	16	22.6621
84	WG	w	g	25	0.6	4	16	24.1646
85	NWG	nw	g	5	0.3	4	16	3.56005
86	NWG	nw	g	15	0.3	4	16	17.3152
87	NWG	nw	g	25	0.3	4	16	15.3209
88	NWG	nw	g	5	0.6	4	16	4.42228
89	NWG	nw	g	15	0.6	4	16	14.0645
90	NWG	nw	g	25	0.6	4	16	10.7946
91	WNG	w	ng	5	0.3	4	16	6.27065
92	WNG	w	ng	15	0.3	4	16	11.7168
93	WNG	w	ng	25	0.3	4	16	13.3933
94	WNG	w	ng	5	0.6	4	16	4.05426
95	WNG	w	ng	15	0.6	4	16	24.4204
96	WNG	w	ng	25	0.6	4	16	18.647
1	WNG	w	ng	5	0.3	1	23	4.62124
2	WNG	w	ng	15	0.3	1	23	5.82473
3	WNG	w	ng	25	0.3	1	23	16.0779
4	WNG	w	ng	5	0.6	1	23	2.72848
5	WNG	w	ng	15	0.6	1	23	5.57166
6	WNG	w	ng	25	0.6	1	23	22.6231
7	NWG	nw	g	5	0.3	1	23	3.59387
8	NWG	nw	g	15	0.3	1	23	4.89646
9	NWG	nw	g	25	0.3	1	23	12.987
10	NWG	nw	g	5	0.6	1	23	2.6031
11	NWG	nw	g	15	0.6	1	23	6.21991
12	NWG	nw	g	25	0.6	1	23	15.3882
13	NWNG	nw	ng	5	0.3	1	23	5.55281
14	NWNG	nw	ng	15	0.3	1	23	16.9802
15	NWNG	nw	ng	25	0.3	1	23	17.1499
16	NWNG	nw	ng	5	0.6	1	23	2.6742
17	NWNG	nw	ng	15	0.6	1	23	5.17588
18	NWNG	nw	ng	25	0.6	1	23	13.7584
19	WG	w	g	5	0.3	1	23	3.08313
20	WG	w	g	15	0.3	1	23	8.79493
21	WG	w	g	25	0.3	1	23	21.7319
22	WG	w	g	5	0.6	1	23	2.54719
23	WG	w	g	15	0.6	1	23	5.07539
24	WG	w	g	25	0.6	1	23	22.0083
25	NWG	nw	g	5	0.3	2	23	2.42059
26	NWG	nw	g	15	0.3	2	23	9.29323
27	NWG	nw	g	25	0.3	2	23	26.9418
28	NWG	nw	g	5	0.6	2	23	5.91784
29	NWG	nw	g	15	0.6	2	23	12.0401
30	NWG	nw	g	25	0.6	2	23	8.44298
31	WNG	w	ng	5	0.3	2	23	5.1477
32	WNG	w	ng	15	0.3	2	23	8.5494
33	WNG	w	ng	25	0.3	2	23	18.9366
34	WNG	w	ng	5	0.6	2	23	10.2143
35	WNG	w	ng	15	0.6	2	23	9.43321
36	WNG	w	ng	25	0.6	2	23	16.7792
37	WG	w	g	5	0.3	2	23	4.6016
38	WG	w	g	15	0.3	2	23	11.6662
39	WG	w	g	25	0.3	2	23	37.8275
40	WG	w	g	5	0.6	2	23	2.97637
41	WG	w	g	15	0.6	2	23	12.2749
42	WG	w	g	25	0.6	2	23	23.3036
43	NWNG	nw	ng	5	0.3	2	23	4.44594
44	NWNG	nw	ng	15	0.3	2	23	6.91361
45	NWNG	nw	ng	25	0.3	2	23	20.8091
46	NWNG	nw	ng	5	0.6	2	23	4.18011
47	NWNG	nw	ng	15	0.6	2	23	6.67017
48	NWNG	nw	ng	25	0.6	2	23	7.04576
49	WG	w	g	5	0.3	3	23	3.459
50	WG	w	g	15	0.3	3	23	5.00811
51	WG	w	g	25	0.3	3	23	9.85128
52	WG	w	g	5	0.6	3	23	1.72139
53	WG	w	g	15	0.6	3	23	8.41467
54	WG	w	g	25	0.6	3	23	14.0659
55	NWNG	nw	ng	5	0.3	3	23	1.73978
56	NWNG	nw	ng	15	0.3	3	23	4.92742
57	NWNG	nw	ng	25	0.3	3	23	12.6805
58	NWNG	nw	ng	5	0.6	3	23	3.15132
59	NWNG	nw	ng	15	0.6	3	23	3.51076
60	NWNG	nw	ng	25	0.6	3	23	14.2026
61	WNG	w	ng	5	0.3	3	23	1.42402
62	WNG	w	ng	15	0.3	3	23	3.04725
63	WNG	w	ng	25	0.3	3	23	19.3716
64	WNG	w	ng	5	0.6	3	23	1.91741
65	WNG	w	ng	15	0.6	3	23	4.28549
66	WNG	w	ng	25	0.6	3	23	13.3624
67	NWG	nw	g	5	0.3	3	23	1.98539
68	NWG	nw	g	15	0.3	3	23	3.41603
69	NWG	nw	g	25	0.3	3	23	29.5222
70	NWG	nw	g	5	0.6	3	23	2.21661
71	NWG	nw	g	15	0.6	3	23	3.29483
72	NWG	nw	g	25	0.6	3	23	20.1729
73	NWNG	nw	ng	5	0.3	4	23	2.49147
74	NWNG	nw	ng	15	0.3	4	23	5.47719
75	NWNG	nw	ng	25	0.3	4	23	13.081
76	NWNG	nw	ng	5	0.6	4	23	2.80265
77	NWNG	nw	ng	15	0.6	4	23	6.75803
78	NWNG	nw	ng	25	0.6	4	23	7.08565
79	WG	w	g	5	0.3	4	23	2.72087
80	WG	w	g	15	0.3	4	23	4.63648
81	WG	w	g	25	0.3	4	23	13.4963
82	WG	w	g	5	0.6	4	23	2.01002
83	WG	w	g	15	0.6	4	23	9.07953
84	WG	w	g	25	0.6	4	23	15.086
85	NWG	nw	g	5	0.3	4	23	2.56472
86	NWG	nw	g	15	0.3	4	23	5.06518
87	NWG	nw	g	25	0.3	4	23	20.2268
88	NWG	nw	g	5	0.6	4	23	1.66345
89	NWG	nw	g	15	0.6	4	23	5.27634
90	NWG	nw	g	25	0.6	4	23	16.651
91	WNG	w	ng	5	0.3	4	23	3.10201
92	WNG	w	ng	15	0.3	4	23	2.72209
93	WNG	w	ng	25	0.3	4	23	21.28
94	WNG	w	ng	5	0.6	4	23	2.06639
95	WNG	w	ng	15	0.6	4	23	9.00301
96	WNG	w	ng	25	0.6	4	23	11.3019
1	WNG	w	ng	5	0.3	1	30	5.28633
2	WNG	w	ng	15	0.3	1	30	3.00501
3	WNG	w	ng	25	0.3	1	30	4.78825
4	WNG	w	ng	5	0.6	1	30	2.65722
5	WNG	w	ng	15	0.6	1	30	2.09917
6	WNG	w	ng	25	0.6	1	30	8.32341
7	NWG	nw	g	5	0.3	1	30	4.21701
8	NWG	nw	g	15	0.3	1	30	2.14727
9	NWG	nw	g	25	0.3	1	30	16.4201
10	NWG	nw	g	5	0.6	1	30	4.69173
11	NWG	nw	g	15	0.6	1	30	4.95463
12	NWG	nw	g	25	0.6	1	30	24.1193
13	NWNG	nw	ng	5	0.3	1	30	3.62945
14	NWNG	nw	ng	15	0.3	1	30	8.9727
15	NWNG	nw	ng	25	0.3	1	30	13.6276
16	NWNG	nw	ng	5	0.6	1	30	6.34496
17	NWNG	nw	ng	15	0.6	1	30	5.33347
18	NWNG	nw	ng	25	0.6	1	30	1.4451
19	WG	w	g	5	0.3	1	30	3.26004
20	WG	w	g	15	0.3	1	30	3.85411
21	WG	w	g	25	0.3	1	30	10.513
22	WG	w	g	5	0.6	1	30	2.33908
23	WG	w	g	15	0.6	1	30	1.78364
24	WG	w	g	25	0.6	1	30	6.04197
25	NWG	nw	g	5	0.3	2	30	3.95052
26	NWG	nw	g	15	0.3	2	30	6.55201
27	NWG	nw	g	25	0.3	2	30	14.6943
28	NWG	nw	g	5	0.6	2	30	3.9211
29	NWG	nw	g	15	0.6	2	30	6.02497
30	NWG	nw	g	25	0.6	2	30	18.8808
31	WNG	w	ng	5	0.3	2	30	3.61798
32	WNG	w	ng	15	0.3	2	30	8.49325
33	WNG	w	ng	25	0.3	2	30	11.7938
34	WNG	w	ng	5	0.6	2	30	5.82732
35	WNG	w	ng	15	0.6	2	30	6.61277
36	WNG	w	ng	25	0.6	2	30	13.05
37	WG	w	g	5	0.3	2	30	3.6494
38	WG	w	g	15	0.3	2	30	5.35081
39	WG	w	g	25	0.3	2	30	10.9449
40	WG	w	g	5	0.6	2	30	5.08565
41	WG	w	g	15	0.6	2	30	13.8087
42	WG	w	g	25	0.6	2	30	24.2352
43	NWNG	nw	ng	5	0.3	2	30	2.66265
44	NWNG	nw	ng	15	0.3	2	30	1.43008
45	NWNG	nw	ng	25	0.3	2	30	9.74224
46	NWNG	nw	ng	5	0.6	2	30	2.69454
47	NWNG	nw	ng	15	0.6	2	30	5.77637
48	NWNG	nw	ng	25	0.6	2	30	8.47727
49	WG	w	g	5	0.3	3	30	4.65927
50	WG	w	g	15	0.3	3	30	4.54653
51	WG	w	g	25	0.3	3	30	13.6705
52	WG	w	g	5	0.6	3	30	7.28485
53	WG	w	g	15	0.6	3	30	8.71635
54	WG	w	g	25	0.6	3	30	16.3014
55	NWNG	nw	ng	5	0.3	3	30	5.23213
56	NWNG	nw	ng	15	0.3	3	30	5.56303
57	NWNG	nw	ng	25	0.3	3	30	4.09824
58	NWNG	nw	ng	5	0.6	3	30	5.64949
59	NWNG	nw	ng	15	0.6	3	30	4.72477
60	NWNG	nw	ng	25	0.6	3	30	8.08112
61	WNG	w	ng	5	0.3	3	30	3.09969
62	WNG	w	ng	15	0.3	3	30	3.27963
63	WNG	w	ng	25	0.3	3	30	4.43638
64	WNG	w	ng	5	0.6	3	30	4.51934
65	WNG	w	ng	15	0.6	3	30	6.21088
66	WNG	w	ng	25	0.6	3	30	8.31488
67	NWG	nw	g	5	0.3	3	30	4.10575
68	NWG	nw	g	15	0.3	3	30	3.06868
69	NWG	nw	g	25	0.3	3	30	9.20437
70	NWG	nw	g	5	0.6	3	30	4.02966
71	NWG	nw	g	15	0.6	3	30	3.95464
72	NWG	nw	g	25	0.6	3	30	7.23049
73	NWNG	nw	ng	5	0.3	4	30	5.00676
74	NWNG	nw	ng	15	0.3	4	30	5.46844
75	NWNG	nw	ng	25	0.3	4	30	8.10979
76	NWNG	nw	ng	5	0.6	4	30	5.97673
77	NWNG	nw	ng	15	0.6	4	30	8.3904
78	NWNG	nw	ng	25	0.6	4	30	13.9686
79	WG	w	g	5	0.3	4	30	4.36988
80	WG	w	g	15	0.3	4	30	4.02889
81	WG	w	g	25	0.3	4	30	6.53188
82	WG	w	g	5	0.6	4	30	4.56578
83	WG	w	g	15	0.6	4	30	12.6891
84	WG	w	g	25	0.6	4	30	16.5682
85	NWG	nw	g	5	0.3	4	30	2.77261
86	NWG	nw	g	15	0.3	4	30	6.22831
87	NWG	nw	g	25	0.3	4	30	10.4505
88	NWG	nw	g	5	0.6	4	30	4.76804
89	NWG	nw	g	15	0.6	4	30	5.77684
90	NWG	nw	g	25	0.6	4	30	14.2956
91	WNG	w	ng	5	0.3	4	30	5.48093
92	WNG	w	ng	15	0.3	4	30	3.4094
93	WNG	w	ng	25	0.3	4	30	9.5157
94	WNG	w	ng	5	0.6	4	30	5.32668
95	WNG	w	ng	15	0.6	4	30	13.4514
96	WNG	w	ng	25	0.6	4	30	14.5823
1	WNG	w	ng	5	0.3	1	37	6.365
2	WNG	w	ng	15	0.3	1	37	6.13468
3	WNG	w	ng	25	0.3	1	37	3.98114
4	WNG	w	ng	5	0.6	1	37	4.0185
5	WNG	w	ng	15	0.6	1	37	4.61029
6	WNG	w	ng	25	0.6	1	37	6.77176
7	NWG	nw	g	5	0.3	1	37	2.78939
8	NWG	nw	g	15	0.3	1	37	4.17378
9	NWG	nw	g	25	0.3	1	37	8.61956
10	NWG	nw	g	5	0.6	1	37	6.55224
11	NWG	nw	g	15	0.6	1	37	9.59435
12	NWG	nw	g	25	0.6	1	37	14.9548
13	NWNG	nw	ng	5	0.3	1	37	3.30351
14	NWNG	nw	ng	15	0.3	1	37	6.05213
15	NWNG	nw	ng	25	0.3	1	37	18.3381
16	NWNG	nw	ng	5	0.6	1	37	4.15945
17	NWNG	nw	ng	15	0.6	1	37	8.41125
18	NWNG	nw	ng	25	0.6	1	37	16.8848
19	WG	w	g	5	0.3	1	37	1.41788
20	WG	w	g	15	0.3	1	37	2.8843
21	WG	w	g	25	0.3	1	37	6.34799
22	WG	w	g	5	0.6	1	37	3.40877
23	WG	w	g	15	0.6	1	37	2.06889
24	WG	w	g	25	0.6	1	37	3.64863
25	NWG	nw	g	5	0.3	2	37	5.01416
26	NWG	nw	g	15	0.3	2	37	3.59373
27	NWG	nw	g	25	0.3	2	37	14.9818
28	NWG	nw	g	5	0.6	2	37	3.98479
29	NWG	nw	g	15	0.6	2	37	4.70044
30	NWG	nw	g	25	0.6	2	37	26.7056
31	WNG	w	ng	5	0.3	2	37	3.59821
32	WNG	w	ng	15	0.3	2	37	5.46049
33	WNG	w	ng	25	0.3	2	37	11.4875
34	WNG	w	ng	5	0.6	2	37	4.47851
35	WNG	w	ng	15	0.6	2	37	5.79358
36	WNG	w	ng	25	0.6	2	37	20.4617
37	WG	w	g	5	0.3	2	37	3.28498
38	WG	w	g	15	0.3	2	37	3.12375
39	WG	w	g	25	0.3	2	37	10.3416
40	WG	w	g	5	0.6	2	37	3.27034
41	WG	w	g	15	0.6	2	37	7.8426
42	WG	w	g	25	0.6	2	37	27.7016
43	NWNG	nw	ng	5	0.3	2	37	2.17285
44	NWNG	nw	ng	15	0.3	2	37	2.89424
45	NWNG	nw	ng	25	0.3	2	37	2.68071
46	NWNG	nw	ng	5	0.6	2	37	3.06826
47	NWNG	nw	ng	15	0.6	2	37	2.72505
48	NWNG	nw	ng	25	0.6	2	37	9.33153
49	WG	w	g	5	0.3	3	37	4.24383
50	WG	w	g	15	0.3	3	37	4.33675
51	WG	w	g	25	0.3	3	37	11.7255
52	WG	w	g	5	0.6	3	37	7.29886
53	WG	w	g	15	0.6	3	37	7.9817
54	WG	w	g	25	0.6	3	37	15.9752
55	NWNG	nw	ng	5	0.3	3	37	4.35833
56	NWNG	nw	ng	15	0.3	3	37	6.06708
57	NWNG	nw	ng	25	0.3	3	37	2.90434
58	NWNG	nw	ng	5	0.6	3	37	4.83711
59	NWNG	nw	ng	15	0.6	3	37	4.61136
60	NWNG	nw	ng	25	0.6	3	37	8.75646
61	WNG	w	ng	5	0.3	3	37	2.4761
62	WNG	w	ng	15	0.3	3	37	2.63253
63	WNG	w	ng	25	0.3	3	37	3.97388
64	WNG	w	ng	5	0.6	3	37	3.939
65	WNG	w	ng	15	0.6	3	37	5.37653
66	WNG	w	ng	25	0.6	3	37	8.719
67	NWG	nw	g	5	0.3	3	37	3.36259
68	NWG	nw	g	15	0.3	3	37	2.99308
69	NWG	nw	g	25	0.3	3	37	9.13878
70	NWG	nw	g	5	0.6	3	37	3.21956
71	NWG	nw	g	15	0.6	3	37	3.66939
72	NWG	nw	g	25	0.6	3	37	7.99255
73	NWNG	nw	ng	5	0.3	4	37	4.59818
74	NWNG	nw	ng	15	0.3	4	37	3.98038
75	NWNG	nw	ng	25	0.3	4	37	6.19134
76	NWNG	nw	ng	5	0.6	4	37	5.47832
77	NWNG	nw	ng	15	0.6	4	37	7.9046
78	NWNG	nw	ng	25	0.6	4	37	14.967
79	WG	w	g	5	0.3	4	37	3.20638
80	WG	w	g	15	0.3	4	37	3.29901
81	WG	w	g	25	0.3	4	37	5.37007
82	WG	w	g	5	0.6	4	37	4.21733
83	WG	w	g	15	0.6	4	37	14.0925
84	WG	w	g	25	0.6	4	37	17.9783
85	NWG	nw	g	5	0.3	4	37	2.82126
86	NWG	nw	g	15	0.3	4	37	5.39402
87	NWG	nw	g	25	0.3	4	37	6.93174
88	NWG	nw	g	5	0.6	4	37	4.69227
89	NWG	nw	g	15	0.6	4	37	5.90134
90	NWG	nw	g	25	0.6	4	37	14.7399
91	WNG	w	ng	5	0.3	4	37	4.70597
92	WNG	w	ng	15	0.3	4	37	4.09823
93	WNG	w	ng	25	0.3	4	37	4.53983
94	WNG	w	ng	5	0.6	4	37	4.22189
95	WNG	w	ng	15	0.6	4	37	11.184
96	WNG	w	ng	25	0.6	4	37	16.8316
1	WNG	w	ng	5	0.3	1	44	4.07823
2	WNG	w	ng	15	0.3	1	44	5.26701
3	WNG	w	ng	25	0.3	1	44	3.39479
4	WNG	w	ng	5	0.6	1	44	3.16667
5	WNG	w	ng	15	0.6	1	44	4.20802
6	WNG	w	ng	25	0.6	1	44	9.37055
7	NWG	nw	g	5	0.3	1	44	3.31499
8	NWG	nw	g	15	0.3	1	44	3.80324
9	NWG	nw	g	25	0.3	1	44	10.3077
10	NWG	nw	g	5	0.6	1	44	4.64862
11	NWG	nw	g	15	0.6	1	44	6.85602
12	NWG	nw	g	25	0.6	1	44	17.0248
13	NWNG	nw	ng	5	0.3	1	44	4.28767
14	NWNG	nw	ng	15	0.3	1	44	7.20004
15	NWNG	nw	ng	25	0.3	1	44	12.9692
16	NWNG	nw	ng	5	0.6	1	44	5.86708
17	NWNG	nw	ng	15	0.6	1	44	7.0051
18	NWNG	nw	ng	25	0.6	1	44	17.5319
19	WG	w	g	5	0.3	1	44	1.59303
20	WG	w	g	15	0.3	1	44	2.35473
21	WG	w	g	25	0.3	1	44	1.41786
22	WG	w	g	5	0.6	1	44	2.54231
23	WG	w	g	15	0.6	1	44	2.4937
24	WG	w	g	25	0.6	1	44	4.82117
25	NWG	nw	g	5	0.3	2	44	4.23302
26	NWG	nw	g	15	0.3	2	44	5.28706
27	NWG	nw	g	25	0.3	2	44	11.0586
28	NWG	nw	g	5	0.6	2	44	4.78459
29	NWG	nw	g	15	0.6	2	44	5.96782
30	NWG	nw	g	25	0.6	2	44	20.0186
31	WNG	w	ng	5	0.3	2	44	2.88489
32	WNG	w	ng	15	0.3	2	44	6.90783
33	WNG	w	ng	25	0.3	2	44	9.63432
34	WNG	w	ng	5	0.6	2	44	6.44182
35	WNG	w	ng	15	0.6	2	44	6.41967
36	WNG	w	ng	25	0.6	2	44	15.0665
37	WG	w	g	5	0.3	2	44	3.28252
38	WG	w	g	15	0.3	2	44	4.17489
39	WG	w	g	25	0.3	2	44	8.80829
40	WG	w	g	5	0.6	2	44	5.28087
41	WG	w	g	15	0.6	2	44	9.58071
42	WG	w	g	25	0.6	2	44	20.7999
43	NWNG	nw	ng	5	0.3	2	44	2.33336
44	NWNG	nw	ng	15	0.3	2	44	2.53563
45	NWNG	nw	ng	25	0.3	2	44	8.00527
46	NWNG	nw	ng	5	0.6	2	44	2.03529
47	NWNG	nw	ng	15	0.6	2	44	4.70959
48	NWNG	nw	ng	25	0.6	2	44	6.26244
49	WG	w	g	5	0.3	3	44	4.33668
50	WG	w	g	15	0.3	3	44	2.6421
51	WG	w	g	25	0.3	3	44	7.50137
52	WG	w	g	5	0.6	3	44	4.74497
53	WG	w	g	15	0.6	3	44	7.41882
54	WG	w	g	25	0.6	3	44	13.3242
55	NWNG	nw	ng	5	0.3	3	44	2.97787
56	NWNG	nw	ng	15	0.3	3	44	3.68154
57	NWNG	nw	ng	25	0.3	3	44	2.84066
58	NWNG	nw	ng	5	0.6	3	44	3.74605
59	NWNG	nw	ng	15	0.6	3	44	3.60213
60	NWNG	nw	ng	25	0.6	3	44	5.0507
61	WNG	w	ng	5	0.3	3	44	2.84467
62	WNG	w	ng	15	0.3	3	44	1.35128
63	WNG	w	ng	25	0.3	3	44	2.27441
64	WNG	w	ng	5	0.6	3	44	2.36068
65	WNG	w	ng	15	0.6	3	44	3.18346
66	WNG	w	ng	25	0.6	3	44	4.88415
67	NWG	nw	g	5	0.3	3	44	2.35565
68	NWG	nw	g	15	0.3	3	44	1.84972
69	NWG	nw	g	25	0.3	3	44	7.03443
70	NWG	nw	g	5	0.6	3	44	3.12504
71	NWG	nw	g	15	0.6	3	44	2.83404
72	NWG	nw	g	25	0.6	3	44	5.22751
73	NWNG	nw	ng	5	0.3	4	44	4.36096
74	NWNG	nw	ng	15	0.3	4	44	2.79491
75	NWNG	nw	ng	25	0.3	4	44	2.64567
76	NWNG	nw	ng	5	0.6	4	44	5.25274
77	NWNG	nw	ng	15	0.6	4	44	4.23685
78	NWNG	nw	ng	25	0.6	4	44	9.76435
79	WG	w	g	5	0.3	4	44	2.90309
80	WG	w	g	15	0.3	4	44	3.00294
81	WG	w	g	25	0.3	4	44	2.93101
82	WG	w	g	5	0.6	4	44	5.13919
83	WG	w	g	15	0.6	4	44	9.27413
84	WG	w	g	25	0.6	4	44	13.3206
85	NWG	nw	g	5	0.3	4	44	3.94749
86	NWG	nw	g	15	0.3	4	44	3.95129
87	NWG	nw	g	25	0.3	4	44	5.67937
88	NWG	nw	g	5	0.6	4	44	3.36666
89	NWG	nw	g	15	0.6	4	44	3.20662
90	NWG	nw	g	25	0.6	4	44	8.78723
91	WNG	w	ng	5	0.3	4	44	4.39575
92	WNG	w	ng	15	0.3	4	44	1.36424
93	WNG	w	ng	25	0.3	4	44	4.97679
94	WNG	w	ng	5	0.6	4	44	3.1477
95	WNG	w	ng	15	0.6	4	44	6.88619
96	WNG	w	ng	25	0.6	4	44	11.6133
1	WNG	w	ng	5	0.3	1	51	3.48362
2	WNG	w	ng	15	0.3	1	51	3.33574
3	WNG	w	ng	25	0.3	1	51	2.88248
4	WNG	w	ng	5	0.6	1	51	2.25906
5	WNG	w	ng	15	0.6	1	51	3.05352
6	WNG	w	ng	25	0.6	1	51	7.441
7	NWG	nw	g	5	0.3	1	51	1.96537
8	NWG	nw	g	15	0.3	1	51	7.67053
9	NWG	nw	g	25	0.3	1	51	11.8724
10	NWG	nw	g	5	0.6	1	51	3.38241
11	NWG	nw	g	15	0.6	1	51	5.55945
12	NWG	nw	g	25	0.6	1	51	1.9444
13	NWNG	nw	ng	5	0.3	1	51	18.67
14	NWNG	nw	ng	15	0.3	1	51	3.59218
15	NWNG	nw	ng	25	0.3	1	51	7.70082
16	NWNG	nw	ng	5	0.6	1	51	10.9118
17	NWNG	nw	ng	15	0.6	1	51	6.08417
18	NWNG	nw	ng	25	0.6	1	51	5.94549
19	WG	w	g	5	0.3	1	51	15.6685
20	WG	w	g	15	0.3	1	51	1.65148
21	WG	w	g	25	0.3	1	51	1.9141
22	WG	w	g	5	0.6	1	51	4.66845
23	WG	w	g	15	0.6	1	51	1.83009
24	WG	w	g	25	0.6	1	51	4.05212
25	NWG	nw	g	5	0.3	2	51	2.7715
26	NWG	nw	g	15	0.3	2	51	6.21681
27	NWG	nw	g	25	0.3	2	51	6.58776
28	NWG	nw	g	5	0.6	2	51	3.68963
29	NWG	nw	g	15	0.6	2	51	6.86703
30	NWG	nw	g	25	0.6	2	51	16.3443
31	WNG	w	ng	5	0.3	2	51	2.42293
32	WNG	w	ng	15	0.3	2	51	7.19606
33	WNG	w	ng	25	0.3	2	51	7.83185
34	WNG	w	ng	5	0.6	2	51	5.2655
35	WNG	w	ng	15	0.6	2	51	7.18139
36	WNG	w	ng	25	0.6	2	51	13.1668
37	WG	w	g	5	0.3	2	51	2.33105
38	WG	w	g	15	0.3	2	51	4.61979
39	WG	w	g	25	0.3	2	51	4.81556
40	WG	w	g	5	0.6	2	51	5.05022
41	WG	w	g	15	0.6	2	51	9.06336
42	WG	w	g	25	0.6	2	51	18.2196
43	NWNG	nw	ng	5	0.3	2	51	1.72092
44	NWNG	nw	ng	15	0.3	2	51	1.73391
45	NWNG	nw	ng	25	0.3	2	51	6.77565
46	NWNG	nw	ng	5	0.6	2	51	2.02313
47	NWNG	nw	ng	15	0.6	2	51	5.06953
48	NWNG	nw	ng	25	0.6	2	51	4.93657
49	WG	w	g	5	0.3	3	51	2.98685
50	WG	w	g	15	0.3	3	51	3.91922
51	WG	w	g	25	0.3	3	51	8.4543
52	WG	w	g	5	0.6	3	51	4.45801
53	WG	w	g	15	0.6	3	51	8.20918
54	WG	w	g	25	0.6	3	51	12.6641
55	NWNG	nw	ng	5	0.3	3	51	2.84379
56	NWNG	nw	ng	15	0.3	3	51	5.61006
57	NWNG	nw	ng	25	0.3	3	51	2.56779
58	NWNG	nw	ng	5	0.6	3	51	3.0719
59	NWNG	nw	ng	15	0.6	3	51	4.63575
60	NWNG	nw	ng	25	0.6	3	51	7.15258
61	WNG	w	ng	5	0.3	3	51	1.67284
62	WNG	w	ng	15	0.3	3	51	2.85403
63	WNG	w	ng	25	0.3	3	51	3.74514
64	WNG	w	ng	5	0.6	3	51	2.44673
65	WNG	w	ng	15	0.6	3	51	5.42831
66	WNG	w	ng	25	0.6	3	51	7.42559
67	NWG	nw	g	5	0.3	3	51	1.88984
68	NWG	nw	g	15	0.3	3	51	3.11229
69	NWG	nw	g	25	0.3	3	51	7.48037
70	NWG	nw	g	5	0.6	3	51	1.97744
71	NWG	nw	g	15	0.6	3	51	3.92449
72	NWG	nw	g	25	0.6	3	51	6.50483
73	NWNG	nw	ng	5	0.3	4	51	2.59024
74	NWNG	nw	ng	15	0.3	4	51	5.20269
75	NWNG	nw	ng	25	0.3	4	51	5.41065
76	NWNG	nw	ng	5	0.6	4	51	4.34266
77	NWNG	nw	ng	15	0.6	4	51	7.99323
78	NWNG	nw	ng	25	0.6	4	51	12.7596
79	WG	w	g	5	0.3	4	51	2.20151
80	WG	w	g	15	0.3	4	51	4.09911
81	WG	w	g	25	0.3	4	51	3.42257
82	WG	w	g	5	0.6	4	51	3.20775
83	WG	w	g	15	0.6	4	51	19.0801
84	WG	w	g	25	0.6	4	51	13.5478
85	NWG	nw	g	5	0.3	4	51	2.21454
86	NWG	nw	g	15	0.3	4	51	4.60575
87	NWG	nw	g	25	0.3	4	51	6.60986
88	NWG	nw	g	5	0.6	4	51	3.23626
89	NWG	nw	g	15	0.6	4	51	5.0874
90	NWG	nw	g	25	0.6	4	51	12.1499
91	WNG	w	ng	5	0.3	4	51	3.45266
92	WNG	w	ng	15	0.3	4	51	3.83813
93	WNG	w	ng	25	0.3	4	51	4.73677
94	WNG	w	ng	5	0.6	4	51	2.78569
95	WNG	w	ng	15	0.6	4	51	11.4049
96	WNG	w	ng	25	0.6	4	51	12.2368
1	WNG	w	ng	5	0.3	1	58	4.99081
2	WNG	w	ng	15	0.3	1	58	5.56204
3	WNG	w	ng	25	0.3	1	58	1.94788
4	WNG	w	ng	5	0.6	1	58	2.10049
5	WNG	w	ng	15	0.6	1	58	4.52143
6	WNG	w	ng	25	0.6	1	58	6.24864
7	NWG	nw	g	5	0.3	1	58	1.9562
8	NWG	nw	g	15	0.3	1	58	3.48074
9	NWG	nw	g	25	0.3	1	58	7.29681
10	NWG	nw	g	5	0.6	1	58	4.52876
11	NWG	nw	g	15	0.6	1	58	8.87166
12	NWG	nw	g	25	0.6	1	58	11.6807
13	NWNG	nw	ng	5	0.3	1	58	2.37901
14	NWNG	nw	ng	15	0.3	1	58	2.8995
15	NWNG	nw	ng	25	0.3	1	58	14.1867
16	NWNG	nw	ng	5	0.6	1	58	3.54883
17	NWNG	nw	ng	15	0.6	1	58	7.92333
18	NWNG	nw	ng	25	0.6	1	58	13.1814
19	WG	w	g	5	0.3	1	58	1.2259
20	WG	w	g	15	0.3	1	58	2.05983
21	WG	w	g	25	0.3	1	58	6.40621
22	WG	w	g	5	0.6	1	58	2.20079
23	WG	w	g	15	0.6	1	58	2.27608
24	WG	w	g	25	0.6	1	58	2.6592
25	NWG	nw	g	5	0.3	2	58	3.69667
26	NWG	nw	g	15	0.3	2	58	3.4317
27	NWG	nw	g	25	0.3	2	58	9.64957
28	NWG	nw	g	5	0.6	2	58	4.94169
29	NWG	nw	g	15	0.6	2	58	4.58978
30	NWG	nw	g	25	0.6	2	58	20.048
31	WNG	w	ng	5	0.3	2	58	3.16305
32	WNG	w	ng	15	0.3	2	58	4.78135
33	WNG	w	ng	25	0.3	2	58	9.42099
34	WNG	w	ng	5	0.6	2	58	3.66794
35	WNG	w	ng	15	0.6	2	58	5.70448
36	WNG	w	ng	25	0.6	2	58	18.6335
37	WG	w	g	5	0.3	2	58	2.42282
38	WG	w	g	15	0.3	2	58	2.57224
39	WG	w	g	25	0.3	2	58	7.51822
40	WG	w	g	5	0.6	2	58	3.02114
41	WG	w	g	15	0.6	2	58	6.7845
42	WG	w	g	25	0.6	2	58	19.6871
43	NWNG	nw	ng	5	0.3	2	58	2.54456
44	NWNG	nw	ng	15	0.3	2	58	1.73138
45	NWNG	nw	ng	25	0.3	2	58	5.11093
46	NWNG	nw	ng	5	0.6	2	58	2.17254
47	NWNG	nw	ng	15	0.6	2	58	1.94963
48	NWNG	nw	ng	25	0.6	2	58	7.41158
49	WG	w	g	5	0.3	3	58	2.34873
50	WG	w	g	15	0.3	3	58	3.83473
51	WG	w	g	25	0.3	3	58	8.97665
52	WG	w	g	5	0.6	3	58	3.89606
53	WG	w	g	15	0.6	3	58	6.95883
54	WG	w	g	25	0.6	3	58	12.4511
55	NWNG	nw	ng	5	0.3	3	58	2.53244
56	NWNG	nw	ng	15	0.3	3	58	4.95394
57	NWNG	nw	ng	25	0.3	3	58	3.21615
58	NWNG	nw	ng	5	0.6	3	58	2.38258
59	NWNG	nw	ng	15	0.6	3	58	3.88331
60	NWNG	nw	ng	25	0.6	3	58	6.39987
61	WNG	w	ng	5	0.3	3	58	1.41164
62	WNG	w	ng	15	0.3	3	58	2.45126
63	WNG	w	ng	25	0.3	3	58	3.54141
64	WNG	w	ng	5	0.6	3	58	2.10926
65	WNG	w	ng	15	0.6	3	58	11.5463
66	WNG	w	ng	25	0.6	3	58	5.46685
67	NWG	nw	g	5	0.3	3	58	8.59934
68	NWG	nw	g	15	0.3	3	58	1.82545
69	NWG	nw	g	25	0.3	3	58	2.20188
70	NWG	nw	g	5	0.6	3	58	7.44116
71	NWG	nw	g	15	0.6	3	58	1.34724
72	NWG	nw	g	25	0.6	3	58	3.72885
73	NWNG	nw	ng	5	0.3	4	58	4.3143
74	NWNG	nw	ng	15	0.3	4	58	1.74336
75	NWNG	nw	ng	25	0.3	4	58	4.71403
76	NWNG	nw	ng	5	0.6	4	58	6.2875
77	NWNG	nw	ng	15	0.6	4	58	4.10566
78	NWNG	nw	ng	25	0.6	4	58	7.24519
79	WG	w	g	5	0.3	4	58	14.2893
80	WG	w	g	15	0.3	4	58	1.95976
81	WG	w	g	25	0.3	4	58	2.72377
82	WG	w	g	5	0.6	4	58	2.96657
83	WG	w	g	15	0.6	4	58	2.59793
84	WG	w	g	25	0.6	4	58	16.5079
85	NWG	nw	g	5	0.3	4	58	1.44917
86	NWG	nw	g	15	0.3	4	58	4.24546
87	NWG	nw	g	25	0.3	4	58	7.36554
88	NWG	nw	g	5	0.6	4	58	2.85516
89	NWG	nw	g	15	0.6	4	58	5.0757
90	NWG	nw	g	25	0.6	4	58	13.4794
91	WNG	w	ng	5	0.3	4	58	2.6657
92	WNG	w	ng	15	0.3	4	58	3.37568
93	WNG	w	ng	25	0.3	4	58	4.05292
94	WNG	w	ng	5	0.6	4	58	1.94041
95	WNG	w	ng	15	0.6	4	58	10.2493
96	WNG	w	ng	25	0.6	4	58	13.5686
1	WNG	w	ng	5	0.3	1	58sugar	38.9601
2	WNG	w	ng	15	0.3	1	58sugar	83.4334
3	WNG	w	ng	25	0.3	1	58sugar	138.779
4	WNG	w	ng	5	0.6	1	58sugar	41.4156
5	WNG	w	ng	15	0.6	1	58sugar	97.3222
6	WNG	w	ng	25	0.6	1	58sugar	79.0821
7	NWG	nw	g	5	0.3	1	58sugar	20.7667
8	NWG	nw	g	15	0.3	1	58sugar	74.7602
9	NWG	nw	g	25	0.3	1	58sugar	147.788
10	NWG	nw	g	5	0.6	1	58sugar	44.1412
11	NWG	nw	g	15	0.6	1	58sugar	101.334
12	NWG	nw	g	25	0.6	1	58sugar	152.893
13	NWNG	nw	ng	5	0.3	1	58sugar	24.8209
14	NWNG	nw	ng	15	0.3	1	58sugar	43.4759
15	NWNG	nw	ng	25	0.3	1	58sugar	170.858
16	NWNG	nw	ng	5	0.6	1	58sugar	27.9246
17	NWNG	nw	ng	15	0.6	1	58sugar	115.291
18	NWNG	nw	ng	25	0.6	1	58sugar	65.4336
19	WG	w	g	5	0.3	1	58sugar	18.0522
20	WG	w	g	15	0.3	1	58sugar	48.2984
21	WG	w	g	25	0.3	1	58sugar	94.2998
22	WG	w	g	5	0.6	1	58sugar	28.0935
23	WG	w	g	15	0.6	1	58sugar	42.9509
24	WG	w	g	25	0.6	1	58sugar	126.493
25	NWG	nw	g	5	0.3	2	58sugar	38.9892
26	NWG	nw	g	15	0.3	2	58sugar	35.3697
27	NWG	nw	g	25	0.3	2	58sugar	111.494
28	NWG	nw	g	5	0.6	2	58sugar	39.0935
29	NWG	nw	g	15	0.6	2	58sugar	42.1399
30	NWG	nw	g	25	0.6	2	58sugar	227.916
31	WNG	w	ng	5	0.3	2	58sugar	39.0208
32	WNG	w	ng	15	0.3	2	58sugar	60.7445
33	WNG	w	ng	25	0.3	2	58sugar	103.641
34	WNG	w	ng	5	0.6	2	58sugar	37.8553
35	WNG	w	ng	15	0.6	2	58sugar	74.627
36	WNG	w	ng	25	0.6	2	58sugar	166.256
37	WG	w	g	5	0.3	2	58sugar	22.7262
38	WG	w	g	15	0.3	2	58sugar	30.0809
39	WG	w	g	25	0.3	2	58sugar	75.8884
40	WG	w	g	5	0.6	2	58sugar	28.396
41	WG	w	g	15	0.6	2	58sugar	53.6161
42	WG	w	g	25	0.6	2	58sugar	186.625
43	NWNG	nw	ng	5	0.3	2	58sugar	18.7101
44	NWNG	nw	ng	15	0.3	2	58sugar	43.1116
45	NWNG	nw	ng	25	0.3	2	58sugar	90.395
46	NWNG	nw	ng	5	0.6	2	58sugar	24.5923
47	NWNG	nw	ng	15	0.6	2	58sugar	30.2738
48	NWNG	nw	ng	25	0.6	2	58sugar	104.967
49	WG	w	g	5	0.3	3	58sugar	27.7953
50	WG	w	g	15	0.3	3	58sugar	40.3702
51	WG	w	g	25	0.3	3	58sugar	113.149
52	WG	w	g	5	0.6	3	58sugar	28.1319
53	WG	w	g	15	0.6	3	58sugar	90.2365
54	WG	w	g	25	0.6	3	58sugar	117.744
55	NWNG	nw	ng	5	0.3	3	58sugar	32.0367
56	NWNG	nw	ng	15	0.3	3	58sugar	58.8449
57	NWNG	nw	ng	25	0.3	3	58sugar	193.932
58	NWNG	nw	ng	5	0.6	3	58sugar	39.5863
59	NWNG	nw	ng	15	0.6	3	58sugar	61.5552
60	NWNG	nw	ng	25	0.6	3	58sugar	155.568
61	WNG	w	ng	5	0.3	3	58sugar	23.6878
62	WNG	w	ng	15	0.3	3	58sugar	51.0715
63	WNG	w	ng	25	0.3	3	58sugar	52.1477
64	WNG	w	ng	5	0.6	3	58sugar	30.767
65	WNG	w	ng	15	0.6	3	58sugar	101.094
66	WNG	w	ng	25	0.6	3	58sugar	63.9137
67	NWG	nw	g	5	0.3	3	58sugar	25.128
68	NWG	nw	g	15	0.3	3	58sugar	43.8697
69	NWG	nw	g	25	0.3	3	58sugar	104.371
70	NWG	nw	g	5	0.6	3	58sugar	21.2986
71	NWG	nw	g	15	0.6	3	58sugar	52.6417
72	NWG	nw	g	25	0.6	3	58sugar	124.073
73	NWNG	nw	ng	5	0.3	4	58sugar	21.2953
74	NWNG	nw	ng	15	0.3	4	58sugar	59.7689
75	NWNG	nw	ng	25	0.3	4	58sugar	71.9714
76	NWNG	nw	ng	5	0.6	4	58sugar	33.2875
77	NWNG	nw	ng	15	0.6	4	58sugar	98.4529
78	NWNG	nw	ng	25	0.6	4	58sugar	129.394
79	WG	w	g	5	0.3	4	58sugar	13.3646
80	WG	w	g	15	0.3	4	58sugar	32.1906
81	WG	w	g	25	0.3	4	58sugar	110.306
82	WG	w	g	5	0.6	4	58sugar	19.9547
83	WG	w	g	15	0.6	4	58sugar	74.4129
84	WG	w	g	25	0.6	4	58sugar	162.996
85	NWG	nw	g	5	0.3	4	58sugar	22.4631
86	NWG	nw	g	15	0.3	4	58sugar	63.982
87	NWG	nw	g	25	0.3	4	58sugar	82.3223
88	NWG	nw	g	5	0.6	4	58sugar	23.7441
89	NWG	nw	g	15	0.6	4	58sugar	52.5592
90	NWG	nw	g	25	0.6	4	58sugar	89.5503
91	WNG	w	ng	5	0.3	4	58sugar	24.1866
92	WNG	w	ng	15	0.3	4	58sugar	44.7437
93	WNG	w	ng	25	0.3	4	58sugar	119.995
94	WNG	w	ng	5	0.6	4	58sugar	33.5842
95	WNG	w	ng	15	0.6	4	58sugar	94.5543
96	WNG	w	ng	25	0.6	4	58sugar	135.868
1	WNG	w	ng	5	0.3	1	60sugar	34.28
2	WNG	w	ng	15	0.3	1	60sugar	72.2255
3	WNG	w	ng	25	0.3	1	60sugar	200.91
4	WNG	w	ng	5	0.6	1	60sugar	20.2634
5	WNG	w	ng	15	0.6	1	60sugar	89.3913
6	WNG	w	ng	25	0.6	1	60sugar	343.455
7	NWG	nw	g	5	0.3	1	60sugar	23.8698
8	NWG	nw	g	15	0.3	1	60sugar	59.4419
9	NWG	nw	g	25	0.3	1	60sugar	293.406
10	NWG	nw	g	5	0.6	1	60sugar	30.0942
11	NWG	nw	g	15	0.6	1	60sugar	73.248
12	NWG	nw	g	25	0.6	1	60sugar	350.671
13	NWNG	nw	ng	5	0.3	1	60sugar	36.5153
14	NWNG	nw	ng	15	0.3	1	60sugar	62.198
15	NWNG	nw	ng	25	0.3	1	60sugar	214.098
16	NWNG	nw	ng	5	0.6	1	60sugar	54.7937
17	NWNG	nw	ng	15	0.6	1	60sugar	100.103
18	NWNG	nw	ng	25	0.6	1	60sugar	354.571
19	WG	w	g	5	0.3	1	60sugar	21.2748
20	WG	w	g	15	0.3	1	60sugar	41.5319
21	WG	w	g	25	0.3	1	60sugar	108.592
22	WG	w	g	5	0.6	1	60sugar	15.0163
23	WG	w	g	15	0.6	1	60sugar	42.0295
24	WG	w	g	25	0.6	1	60sugar	200.635
25	NWG	nw	g	5	0.3	2	60sugar	33.1353
26	NWG	nw	g	15	0.3	2	60sugar	63.4389
27	NWG	nw	g	25	0.3	2	60sugar	277.191
28	NWG	nw	g	5	0.6	2	60sugar	49.4466
29	NWG	nw	g	15	0.6	2	60sugar	112.581
30	NWG	nw	g	25	0.6	2	60sugar	338.567
31	WNG	w	ng	5	0.3	2	60sugar	24.4496
32	WNG	w	ng	15	0.3	2	60sugar	136.712
33	WNG	w	ng	25	0.3	2	60sugar	188.468
34	WNG	w	ng	5	0.6	2	60sugar	45.0496
35	WNG	w	ng	15	0.6	2	60sugar	134.542
36	WNG	w	ng	25	0.6	2	60sugar	214.504
37	WG	w	g	5	0.3	2	60sugar	16.5699
38	WG	w	g	15	0.3	2	60sugar	54.7252
39	WG	w	g	25	0.3	2	60sugar	109.912
40	WG	w	g	5	0.6	2	60sugar	32.7367
41	WG	w	g	15	0.6	2	60sugar	109.301
42	WG	w	g	25	0.6	2	60sugar	265.925
43	NWNG	nw	ng	5	0.3	2	60sugar	21.3151
44	NWNG	nw	ng	15	0.3	2	60sugar	39.6283
45	NWNG	nw	ng	25	0.3	2	60sugar	249.948
46	NWNG	nw	ng	5	0.6	2	60sugar	19.9503
47	NWNG	nw	ng	15	0.6	2	60sugar	71.5418
48	NWNG	nw	ng	25	0.6	2	60sugar	146.569
49	WG	w	g	5	0.3	3	60sugar	25.9695
50	WG	w	g	15	0.3	3	60sugar	73.5708
51	WG	w	g	25	0.3	3	60sugar	379.927
52	WG	w	g	5	0.6	3	60sugar	40.7251
53	WG	w	g	15	0.6	3	60sugar	170.24
54	WG	w	g	25	0.6	3	60sugar	433.142
55	NWNG	nw	ng	5	0.3	3	60sugar	28.3161
56	NWNG	nw	ng	15	0.3	3	60sugar	66.3579
57	NWNG	nw	ng	25	0.3	3	60sugar	153.477
58	NWNG	nw	ng	5	0.6	3	60sugar	23.7985
59	NWNG	nw	ng	15	0.6	3	60sugar	78.0182
60	NWNG	nw	ng	25	0.6	3	60sugar	177.269
61	WNG	w	ng	5	0.3	3	60sugar	13.5922
62	WNG	w	ng	15	0.3	3	60sugar	60.3895
63	WNG	w	ng	25	0.3	3	60sugar	165.708
64	WNG	w	ng	5	0.6	3	60sugar	23.8853
65	WNG	w	ng	15	0.6	3	60sugar	113.908
66	WNG	w	ng	25	0.6	3	60sugar	282.018
67	NWG	nw	g	5	0.3	3	60sugar	22.4818
68	NWG	nw	g	15	0.3	3	60sugar	61.7569
69	NWG	nw	g	25	0.3	3	60sugar	294.143
70	NWG	nw	g	5	0.6	3	60sugar	21.0559
71	NWG	nw	g	15	0.6	3	60sugar	58.677
72	NWG	nw	g	25	0.6	3	60sugar	221.774
73	NWNG	nw	ng	5	0.3	4	60sugar	24.7992
74	NWNG	nw	ng	15	0.3	4	60sugar	69.0904
75	NWNG	nw	ng	25	0.3	4	60sugar	205.042
76	NWNG	nw	ng	5	0.6	4	60sugar	31.3139
77	NWNG	nw	ng	15	0.6	4	60sugar	108.245
78	NWNG	nw	ng	25	0.6	4	60sugar	298.434
79	WG	w	g	5	0.3	4	60sugar	14.7065
80	WG	w	g	15	0.3	4	60sugar	50.522
81	WG	w	g	25	0.3	4	60sugar	114.914
82	WG	w	g	5	0.6	4	60sugar	18.8361
83	WG	w	g	15	0.6	4	60sugar	128.875
84	WG	w	g	25	0.6	4	60sugar	312.834
85	NWG	nw	g	5	0.3	4	60sugar	17
86	NWG	nw	g	15	0.3	4	60sugar	93.9496
87	NWG	nw	g	25	0.3	4	60sugar	209.754
88	NWG	nw	g	5	0.6	4	60sugar	23.8591
89	NWG	nw	g	15	0.6	4	60sugar	84.5005
90	NWG	nw	g	25	0.6	4	60sugar	209.576
91	WNG	w	ng	5	0.3	4	60sugar	23.5051
92	WNG	w	ng	15	0.3	4	60sugar	44.5968
93	WNG	w	ng	25	0.3	4	60sugar	135.895
94	WNG	w	ng	5	0.6	4	60sugar	25.8192
95	WNG	w	ng	15	0.6	4	60sugar	124.392
96	WNG	w	ng	25	0.6	4	60sugar	282.695
